# Supplementary material for: Three-Dimensional Displacement of Upper Cervical Vertebrae in Severe Mandibular Deviation Caused by Condylar Hyperplasia: A Tomographic Segmentation Study
Source: Diagnostics (Basel). 2026 Feb 14;16(4):579. doi: 10.3390/diagnostics16040579 (PMC12939729; doi:10.3390/diagnostics16040579)
Supplement: Supplementary file 1 [file diagnostics-16-00579-s001.zip]

Archive with 1 entries (1 files):
- diagnostics-4127940-supplementary.pdf
